# Supplementary material for: Interplay between the Lung Microbiome, Pulmonary Immunity and Viral Reservoirs in People Living with HIV under Antiretroviral Therapy
Source: Viruses. 2022 Oct 29;14(11):2395. doi: 10.3390/v14112395 (PMC9693210; doi:10.3390/v14112395)
Supplement: Supplementary file 1 [file viruses-14-02395-s001.zip]

Archive with 1 entries (1 files):
- viruses-1950275-supplementary.pdf
